# Supplementary material for: Process-Specific Blood Biomarkers and Outcomes in COVID-19 Versus Non-COVID-19 ARDS (APEL–COVID Study): A Prospective, Observational Cohort Study
Source: J Clin Med. 2024 Oct 4;13(19):5919. doi: 10.3390/jcm13195919 (PMC11477790; doi:10.3390/jcm13195919)
Supplement: Supplementary file 1 [file jcm-13-05919-s001.zip]

Archive with 1 entries (1 files):
- jcm-3229542-supplementary.pdf
